# Supplementary material for: Local resource availability drives habitat use by a threatened avian granivore in savanna woodlands
Source: PLoS One. 2024 Aug 7;19(8):e0306842. doi: 10.1371/journal.pone.0306842 (PMC11305587; doi:10.1371/journal.pone.0306842)
Supplement: S1 Table — (XLSX) [file pone.0306842.s004.xlsx]

## Sheet: Metadata
Data field	Description
ID	Unique identifier of radio tracked bird.
Date_of_transmitter_attachment	Date that the bird was captured, radio-tagged and released.
Survey	Unique identifier of the survey period within which radio tracking occurred.
Season	Wet' or 'dry' seasonal classification of the radio-tracking period. This was based on the yearly timing of rainfall, availability of ephemeral water and growth of annual grasses.
Site	Unique identifier of mist-netting site of capture of the radio tracked bird.
Pulse_interval_seconds	Radio pulse interval, in seconds, of the attached transmitter.
ctmm_utilisation_distribution_fitted	Binomial demonimator of if a utilisation distribution could be fitted to the data within the ctmm package.
sampling_period_days	Number of days between the capture date and the last radio-tracking detection.
number_MT_detections	Total number of manual radio tracking location records (i.e. detections) per radio tracked bird.
number_ART_detections	Total number of automated radio telemetry location estimates (i.e. detections) per radio tracked bird.
days_with_detections	Number of unique days that the bird had at least one detection.
mean_UD_95_ha	Mean 95% autocorrelated kernel density estimate range, in hectares, calculated using ctmm. NA values were assigned to birds that were unable to have a utilisation distribution fitted within the ctmm package.
mean_UD_50_ha	Mean 50% autocorrelated kernel density estimate range, in hectares, calculated using ctmm. NA values were assigned to birds that were unable to have a utilisation distribution fitted within the ctmm package.
DOF_area	Effective sample sizes of the utilisation distribution. This is calcualted within ctmm to estimate the number of statistically independent samples within the data (Fleming et al., 2019). NA values were assigned to birds that were unable to have a utilisation distribution fitted within the ctmm package.
MCP_ha	Minimum convex polygon range size, in hectares.

## Sheet: Home range data
ID	Date_of_transmitter_attachment	Survey	Season	Site	Pulse_interval_seconds	ctmm_utilisation_distribution_fitted	sampling_period_days	number_MT_detections	number_ART_detections	days_with_detections	mean_UD_95_ha	mean_UD_50_ha	DOF_area	MCP_ha
024-32012	2023-05-09	2023 Wet Season	Wet	Site 1	3	Yes	2.95998	2	8	4	648.531	178.681	5.95195	78.4147
024-32013	2023-05-09	2023 Wet Season	Wet	Site 1	3	Yes	46.1003	32	50	26	217.564	51.2263	45.4809	177.888
024-32014	2023-05-09	2023 Wet Season	Wet	Site 1	3	Yes	3.5469	19	9	5	434.708	109.491	10.5996	96.4627
024-32049	2023-05-12	2023 Wet Season	Wet	Site 2	3	Yes	7.91987	12	17	9	73.3072	15.9007	21.9319	44.1282
024-32050	2023-05-12	2023 Wet Season	Wet	Site 2	3	Yes	19.849	24	42	21	195.067	37.0232	45.5351	143.786
024-32052	2023-05-12	2023 Wet Season	Wet	Site 2	3	Yes	12.8521	40	27	14	225.602	46.1091	28.0552	186.16
024-32055	2023-05-12	2023 Wet Season	Wet	Site 2	3	Yes	42.9814	30	16	9	185.672	50.8423	15.0145	55.7303
024-32059	2023-05-13	2023 Wet Season	Wet	Site 3	3	Yes	21.8821	10	45	23	102.588	22.835	2.94063	272.8
024-32060	2023-05-14	2023 Wet Season	Wet	Site 4	3	Yes	1.08503	23	0	2	373.759	80.5073	3.47024	88.5077
024-32061	2023-05-14	2023 Wet Season	Wet	Site 4	3	Yes	4.96821	39	2	4	3213.88	731.173	2.78234	348.96
026-41490	2023-05-08	2023 Wet Season	Wet	Site 5	3	Yes	0.969525	1	4	2	20.658	5.22881	3.96556	2.80843
026-41492	2023-05-08	2023 Wet Season	Wet	Site 5	3	Yes	30.952	32	62	32	186.732	44.8028	61.4488	156.014
026-41493	2023-05-08	2023 Wet Season	Wet	Site 5	3	Yes	46.027	2	57	36	136.872	33.2503	36.3828	110.585
027-48902	2020-08-29	2020 Dry Season	Dry	Site 3	13	Yes	119.768	1	10	6	47.2096	12.9821	1.33656	3.04319
027-48914	2020-09-01	2020 Dry Season	Dry	Site 6	13	Yes	73.2514	1	16	9	10.6692	1.89404	0.631109	6.20831
027-48919	2020-09-03 07:45:00	2020 Dry Season	Dry	Site 5	13	Yes	104.704	1	16	9	70.8334	17.0527	7.17997	28.1864
027-48922	2020-09-03	2020 Dry Season	Dry	Site 5	13	Yes	4.95347	1	10	6	42.1306	10.0146	0.0948105	13.5688
027-48937	2020-09-07	2020 Dry Season	Dry	Site 5	13	Yes	102.897	1	24	16	89.5953	21.2845	19.2664	42.6325
027-48940	2020-09-07 07:50:00	2020 Dry Season	Dry	Site 5	13	Yes	9.18611	1	13	8	17.2798	3.91379	1.12048	29.2298
027-48941	2020-09-07	2020 Dry Season	Dry	Site 5	13	Yes	12.759	1	13	7	49.3603	10.7714	2.94411	24.5413
027-48947	2021-02-02 07:49:00	2021 Early Wet Season	Wet	Site 3	13	Yes	3.29722	1	8	4	25.8137	6.69165	2.30685	6.69437
027-48956	2021-02-03	2021 Early Wet Season	Wet	Site 7	13	Yes	6.95903	6	0	4	507.184	127.686	2.78912	76.9878
027-48957	2021-02-04	2021 Early Wet Season	Wet	Site 5	13	Yes	1.78889	1	6	3	133.67	32.9727	1.08417	17.1254
027-48958	2021-02-04 04:59:00	2021 Early Wet Season	Wet	Site 5	13	Yes	2.66458	1	7	4	161.712	41.9216	0.242772	28.8405
027-48960	2021-02-04	2021 Early Wet Season	Wet	Site 5	13	Yes	75.8243	2	17	9	320.114	83.745	5.15948	55.7994
027-48962	2022-06-03	2022 Wet Season	Wet	Site 2	13	Yes	18.7132	19	39	20	144.067	21.2119	49.0105	194.834
027-48966	2022-02-10	2022 Early Wet Season	Wet	Site 2	13	Yes	35.9632	9	56	32	205.866	53.1842	7.50875	331.691
027-48972	2021-02-07 07:52:00	2021 Early Wet Season	Wet	Site 1	13	Yes	25.1181	1	49	26	95.6669	22.3127	6.58482	125.294
027-48979	2021-02-08	2021 Early Wet Season	Wet	Site 8	13	Yes	36.8028	4	69	36	59.451	11.8782	19.1523	108.144
027-48980	2021-02-08	2021 Early Wet Season	Wet	Site 8	13	Yes	35.8097	1	28	14	68.7685	11.4551	21.8502	57.4197
027-48982b	2022-10-08	2022 Dry Season	Dry	Site 3	3	Yes	23.8972	12	50	25	593.013	159.113	0.639239	540.908
027-48984b	2023-02-26	2023 Early Wet Season	Wet	Site 2	13	Yes	4.97083	14	11	6	29.4839	6.20733	5.66656	12.8928
027-48989	2021-03-12	2021 Wet Season	Wet	Site 1	13	Yes	3.09028	2	7	4	342.033	78.6776	3.986	56.4532
027-48993	2021-03-14	2021 Wet Season	Wet	Site 6	13	Yes	3.01319	1	8	4	211.849	50.924	0.00111196	32.3449
027-48996a	2021-03-15	2021 Wet Season	Wet	Site 1	13	Yes	36.5868	1	14	8	55.8197	15.4428	0.182095	19.402
027-52603	2021-03-15	2021 Wet Season	Wet	Site 3	13	Yes	119.903	1	198	100	30.2397	5.04939	181.958	33.8648
027-52613	2021-09-08	2021 Dry Season	Dry	Site 3	3	Yes	1.86181	1	6	3	334.241	71.7676	5.10994	37.3771
027-52615	2021-09-10 12:00:00	2021 Dry Season	Dry	Site 5	13	Yes	23.9354	6	41	21	183.486	32.1872	11.5213	161.451
027-52616	2021-09-15	2021 Dry Season	Dry	Site 5	13	Yes	13.9854	12	24	12	246.989	41.6642	30.9538	182.164
027-52617	2021-09-10	2021 Dry Season	Dry	Site 5	13	Yes	5.15208	5	5	4	209.621	55.9975	4.95021	55.5722
027-52618	2021-09-10	2021 Dry Season	Dry	Site 5	13	Yes	17.0292	10	35	18	28.4234	5.17417	0.291543	167.655
027-52620	2021-09-11	2021 Dry Season	Dry	Site 6	13	Yes	12.1236	6	25	13	160.061	32.439	24.801	105.464
027-52623	2021-09-11	2021 Dry Season	Dry	Site 6	13	Yes	15.0201	7	32	16	144.861	25.97	31.0255	123.255
027-52625	2021-09-12 12:50:00	2021 Dry Season	Dry	Site 7	13	Yes	2.09236	1	5	3	20.8079	5.04761	3.82402	2.09714
027-52626	2022-06-06	2022 Wet Season	Wet	Site 8	3	Yes	64.0833	2	104	56	8.57954	2.05062	0.196982	123.436
027-52634	2021-09-13 01:02:00	2021 Dry Season	Dry	Site 8	13	Yes	9.92778	9	22	11	631.991	147.98	17.3009	262.26
027-52640	2021-09-14	2021 Dry Season	Dry	Site 1	13	Yes	14.8208	10	32	16	220.245	48.2964	146.197	155.231
027-52641	2021-09-14	2021 Dry Season	Dry	Site 1	13	Yes	19.9319	5	27	17	65.4558	14.8742	3.92675	104.035
027-52642	2021-09-14	2021 Dry Season	Dry	Site 1	13	Yes	25.9375	10	42	22	359.318	63.2766	16.0461	408.376
027-52644	2021-09-14	2021 Dry Season	Dry	Site 1	13	Yes	6.06667	5	8	7	591.466	143.259	11.022	219.709
027-52648	2022-06-03	2022 Wet Season	Wet	Site 1	13	Yes	31.6576	17	64	33	174.498	26.7346	76.0182	203.038
027-52651	2021-09-15	2021 Dry Season	Dry	Site 5	13	Yes	0.895139	4	3	2	143.125	35.5032	0.93622	16.4256
027-52654	2021-09-15	2021 Dry Season	Dry	Site 5	13	Yes	44.0611	20	81	43	208.902	40.5391	85.8558	195.592
027-52658	2021-09-15	2021 Dry Season	Dry	Site 5	13	Yes	0.827083	4	3	2	249.715	62.8725	1.84148	10.7598
027-52662	2021-09-16 11:54:00	2021 Dry Season	Dry	Site 7	13	Yes	6.96042	3	13	8	74.8743	13.837	13.5533	34.2931
027-52668	2022-02-09	2022 Early Wet Season	Wet	Site 1	13	Yes	18.3333	6	22	13	592.374	151.011	3.05815	204.555
027-52673	2022-02-10 11:54:00	2022 Early Wet Season	Wet	Site 2	13	Yes	12.984	7	2	5	639.477	134.826	3.82777	77.0513
027-52684	2022-02-11	2022 Early Wet Season	Wet	Site 7	3	Yes	26.6778	6	50	27	111.299	27.6496	2.66923	202.446
027-52687	2022-02-11	2022 Early Wet Season	Wet	Site 7	3	Yes	12.6437	8	0	5	89.5797	22.8544	7	23.1313
027-52696	2022-02-15	2022 Early Wet Season	Wet	Site 1	3	Yes	2.71111	4	7	4	1374.3	354.695	9.90888	314.937
027-52697	2022-02-15	2022 Early Wet Season	Wet	Site 1	3	Yes	14.8792	3	27	15	897.466	171.492	19.4053	479.968
027-52698	2022-02-15	2022 Early Wet Season	Wet	Site 1	3	Yes	10.8229	5	21	12	944.059	166.949	17.6418	452.141
027-55406	2022-06-05	2022 Wet Season	Wet	Site 7	13	Yes	4.08056	2	10	5	17.9137	3.15422	0.242714	7.68686
027-55409	2022-02-16 12:19:00	2022 Early Wet Season	Wet	Site 7	3	Yes	15.1535	4	4	5	88.5812	24.0485	5.30758	17.4478
027-55412	2022-02-16	2022 Early Wet Season	Wet	Site 7	3	Yes	21.0486	6	14	10	129.282	16.4545	19	107.664
027-55423	2022-02-17	2022 Early Wet Season	Wet	Site 8	13	Yes	10.3729	4	20	11	149.553	28.2549	4.21448	191.403
027-55424	2022-02-17	2022 Early Wet Season	Wet	Site 8	3	Yes	18.8021	6	39	20	960.973	167.456	26.6245	684.056
027-55425	2022-02-17	2022 Early Wet Season	Wet	Site 8	3	Yes	36.5514	15	75	38	102.504	20.3391	81.1169	98.1792
027-55426	2022-02-19	2022 Early Wet Season	Wet	Site 2	13	Yes	10.1167	7	6	6	136.938	31.8398	0.0687296	19.8539
027-55427	2022-02-19	2022 Early Wet Season	Wet	Site 2	13	Yes	22.6431	9	43	23	304.036	58.8696	29.2193	179.29
027-55428	2022-02-19	2022 Early Wet Season	Wet	Site 2	13	Yes	34.825	4	65	34	862.403	174.911	35.6881	620.15
027-55433	2022-02-19	2022 Early Wet Season	Wet	Site 2	3	Yes	16.1097	3	24	13	51.5239	11.1411	25.9959	31.2419
027-55434	2022-02-19	2022 Early Wet Season	Wet	Site 2	3	Yes	21.8243	7	40	21	72.4441	12.6087	12.5046	58.3808
027-55435	2022-06-03	2022 Wet Season	Wet	Site 2	13	Yes	23.1361	1	20	10	43.9114	10.8318	1.33357	73.5385
027-55437	2022-06-02	2022 Wet Season	Wet	Site 2	13	Yes	17.8194	6	0	4	1038.77	263.525	1.7829	15.3611
027-55440	2022-06-03	2022 Wet Season	Wet	Site 2	3	Yes	16.8986	15	36	18	83.8972	15.397	1.51409	252.416
027-55441	2022-06-03 03:04:00	2022 Wet Season	Wet	Site 2	3	Yes	11.7146	4	11	7	172.339	42.668	9.81482	64.19
027-55442	2022-06-02	2022 Wet Season	Wet	Site 2	3	Yes	43.6257	31	88	45	92.3442	15.4825	6.81173	611.707
027-55449	2022-06-04	2022 Wet Season	Wet	Site 1	3	Yes	37.241	14	76	38	150.033	27.3616	10.2895	370.216
027-55451	2022-06-03	2022 Wet Season	Wet	Site 1	3	Yes	17.8403	22	25	16	221.564	60.2634	40.0048	134.17
027-55456	2022-06-04	2022 Wet Season	Wet	Site 1	3	Yes	13.725	16	28	15	197.969	47.9666	10.2152	170.164
027-55461	2022-06-05	2022 Wet Season	Wet	Site 7	3	Yes	35.8028	16	70	37	133.643	34.1789	1.84034	170.847
027-55464	2022-06-06	2022 Wet Season	Wet	Site 8	13	Yes	7.85972	8	0	4	422.015	106.702	3.17967	37.6405
027-55490	2022-06-10	2022 Wet Season	Wet	Site 4	3	Yes	25.1889	8	8	12	1170.11	324.337	1.8508	375.94
027-55513	2022-10-07	2022 Dry Season	Dry	Site 1	3	Yes	17.9986	34	37	19	553.738	125.288	27.3948	489.051
027-55518	2022-10-07 10:15:00	2022 Dry Season	Dry	Site 1	3	Yes	4.21164	4	8	5	48.8205	12.3969	4.19797	24.7121
027-55523	2022-10-07	2022 Dry Season	Dry	Site 1	3	Yes	6.85833	4	16	8	313.455	77.8323	13.5715	92.5728
027-55530	2022-10-07	2022 Dry Season	Dry	Site 1	3	Yes	2.97881	2	4	3	331.895	63.0959	0.00472203	12.1558
027-55533	2022-10-08 11:40:00	2022 Dry Season	Dry	Site 3	3	Yes	17.9472	9	28	16	292.122	58.832	14.667	279.09
027-55539	2022-10-08	2022 Dry Season	Dry	Site 3	3	Yes	8.74306	31	20	10	89.4505	18.8984	28.6516	63.9454
027-55542	2022-10-15	2022 Dry Season	Dry	Site 3	3	Yes	28.5604	27	46	24	173.53	44.2044	45.4909	118.393
027-55549	2023-05-09	2023 Wet Season	Wet	Site 1	3	Yes	19.9865	6	40	21	267.039	61.5013	25.3595	182.652
027-55552	2022-10-10 14:08:00	2022 Dry Season	Dry	Site 4	3	Yes	1.04984	2	2	2	414.347	108.488	3	51.1994
027-55561	2022-10-10	2022 Dry Season	Dry	Site 4	3	Yes	18.775	22	30	19	539.692	95.4398	45.6856	314.655
027-55565	2022-10-11	2022 Dry Season	Dry	Site 8	3	Yes	30.991	14	60	32	106.833	18.8197	33.1554	166.717
027-55566	2022-10-11	2022 Dry Season	Dry	Site 8	3	Yes	1.18648	5	0	2	307.655	64.2609	4	8.71673
027-55567	2022-10-11	2022 Dry Season	Dry	Site 8	3	Yes	39.8403	25	79	41	71.2666	12.5946	34.799	152.721
027-55568	2022-10-11	2022 Dry Season	Dry	Site 8	3	Yes	6.81111	30	14	8	129.152	31.8544	8.43788	109.605
027-55573	2022-10-11	2022 Dry Season	Dry	Site 8	3	Yes	40.0389	21	81	41	159.772	30.6851	90.5495	202.471
027-55584	2022-10-13	2022 Dry Season	Dry	Site 3	3	Yes	39.1528	22	79	40	590.819	126.887	0.0101147	389.795
027-55599	2022-10-15	2022 Dry Season	Dry	Site 5	3	Yes	38.159	11	70	39	248.786	48.4883	32.3988	568.565
027-55601	2022-10-15	2022 Dry Season	Dry	Site 5	3	Yes	25.9354	17	51	27	248.157	44.0369	55.194	223.699
027-55602	2022-10-15	2022 Dry Season	Dry	Site 5	3	Yes	23.8125	7	37	23	271.264	49.1453	29.3774	139.871
027-55605	2022-10-15	2022 Dry Season	Dry	Site 3	3	Yes	10.7915	4	12	8	454.454	123.293	1.78968	81.6459
027-55606	2023-02-22	2023 Early Wet Season	Wet	Site 3	13	Yes	26.541	7	55	28	230.098	36.6568	44.9731	256.798
027-55607	2023-02-23	2023 Early Wet Season	Wet	Site 1	3	Yes	9.85694	42	18	10	143.855	32.9588	28.1532	95.7831
027-55608	2023-02-23	2023 Early Wet Season	Wet	Site 1	13	Yes	13.6882	14	29	15	175.308	49.2273	9.74689	156.903
027-55611	2023-02-23	2023 Early Wet Season	Wet	Site 1	3	Yes	50.7819	33	101	52	194.828	43.0301	38.7444	396.338
027-55620	2023-02-23	2023 Early Wet Season	Wet	Site 1	3	Yes	1.76568	25	6	3	546.755	115.881	6.48585	191.675
027-55621	2023-02-28	2023 Early Wet Season	Wet	Site 5	3	Yes	7.10972	28	10	7	100.273	20.7893	17.023	54.4309
027-55623	2023-02-26	2023 Early Wet Season	Wet	Site 2	13	Yes	13.8285	22	29	15	44.9285	8.85696	17.2554	42.2148
027-55624	2023-02-26 15:40:00	2023 Early Wet Season	Wet	Site 2	13	Yes	7.00208	15	15	8	140.718	38.4495	13.5204	65.06
027-55625	2023-02-26	2023 Early Wet Season	Wet	Site 2	13	Yes	20.5778	25	44	22	74.4531	19.7602	23.985	59.0598
027-55627	2023-02-28	2023 Early Wet Season	Wet	Site 7	3	Yes	4.81801	17	10	6	1682.92	438.271	5.77489	606.25
027-55628	2023-02-28	2023 Early Wet Season	Wet	Site 7	3	Yes	9.13264	30	13	8	3199.48	752.459	8.46629	1217.05
027-55629	2023-03-01	2023 Early Wet Season	Wet	Site 1	3	Yes	30.9	45	62	32	168.926	28.2153	38.5846	375.53
027-55630	2023-03-01	2023 Early Wet Season	Wet	Site 1	3	Yes	7.03819	16	16	8	1029.7	206.215	14.6215	515.492
027-55631	2023-03-01	2023 Early Wet Season	Wet	Site 1	3	Yes	37.8826	7	77	39	64.2455	13.5709	0.0626871	679.322
027-55632	2023-03-01	2023 Early Wet Season	Wet	Site 1	3	Yes	17.059	43	35	18	324.763	66.0296	48.5114	360.903
027-55633	2023-03-01	2023 Early Wet Season	Wet	Site 1	3	Yes	10.6542	22	24	12	124.433	31.5408	2.65474	279.634
027-55660	2022-06-07	2022 Wet Season	Wet	Site 9	3	Yes	8.18056	25	11	9	149.213	37.539	0.37898	87.7084
027-48954	2021-02-02	2021 Early Wet Season	Wet	Site 3	13	No	4.63819	2	7	5	NA	NA	NA	49.588
027-48964	2021-02-05	2021 Early Wet Season	Wet	Site 3	13	No	1.04375	1	4	2	NA	NA	NA	15.99
027-48965	2021-02-06	2021 Early Wet Season	Wet	Site 3	13	No	6.00139	5	4	5	NA	NA	NA	117.961
027-48967	2021-02-06	2021 Early Wet Season	Wet	Site 1	13	No	8.09792	2	11	7	NA	NA	NA	127.414
027-48969	2021-02-07	2021 Early Wet Season	Wet	Site 1	13	No	26.0458	1	51	27	NA	NA	NA	66.3729
027-48977	2021-02-07	2021 Early Wet Season	Wet	Site 1	13	No	2.16736	1	6	3	NA	NA	NA	67.7249
027-48982a	2021-03-10	2021 Wet Season	Wet	Site 3	13	No	7.88889	3	12	7	NA	NA	NA	33.3158
027-48984a	2021-03-10	2021 Wet Season	Wet	Site 3	13	No	2.11875	2	6	3	NA	NA	NA	6.82638
027-52601	2021-04-06	2021 Wet Season	Wet	Site 3	13	No	15.0687	1	26	15	NA	NA	NA	129.451
027-52605	2021-09-07	2021 Dry Season	Dry	Site 1	13	No	1.00764	2	4	2	NA	NA	NA	12.4078
027-52606	2022-06-03	2022 Wet Season	Wet	Site 1	13	No	31.9562	4	62	32	NA	NA	NA	127.417
027-52619	2021-09-11	2021 Dry Season	Dry	Site 6	13	No	18.1875	5	37	19	NA	NA	NA	112.026
027-52622	2021-09-11	2021 Dry Season	Dry	Site 6	13	No	18.8333	5	40	20	NA	NA	NA	136.321
027-52627	2021-09-13	2021 Dry Season	Dry	Site 8	13	No	5.83333	10	14	7	NA	NA	NA	64.1668
027-52649	2021-09-14	2021 Dry Season	Dry	Site 1	13	No	12.9056	6	22	14	NA	NA	NA	134.702
027-52664	2021-09-16	2021 Dry Season	Dry	Site 10	13	No	13.8097	1	19	13	NA	NA	NA	37.1071
027-52672	2022-02-10	2022 Early Wet Season	Wet	Site 2	13	No	12.9812	6	0	4	NA	NA	NA	1.18747
027-52686	2022-02-16	2022 Early Wet Season	Wet	Site 10	13	No	15.209	12	0	8	NA	NA	NA	16.639
027-52689	2022-02-12	2022 Early Wet Season	Wet	Site 8	13	No	34.8264	13	72	36	NA	NA	NA	67.9018
027-52690	2022-02-12	2022 Early Wet Season	Wet	Site 8	3	No	114.104	12	43	23	NA	NA	NA	71.6036
027-55604	2022-10-15	2022 Dry Season	Dry	Site 3	3	No	2.65139	1	8	4	NA	NA	NA	38.2626
